# Supplementary material for: Roles of hormones, calcium and PmWRKY31 in the defense of Pinus massoniana Lamb. against Dendrolimus punctatus Walker
Source: For Res (Fayettev). 2021 Dec 3;1:21. doi: 10.48130/FR-2021-0021 (PMC11524255; doi:10.48130/FR-2021-0021)
Supplement: Supplementary file 1 — Supplementary data to this article can be found online. [file FR-2021-0021-S1.zip]

Archive with 10 entries (10 files):
- 10.48130_FR-2021-0021-Suppl-FigureS1.pdf
- 10.48130_FR-2021-0021-Suppl-FigureS2.pdf
- 10.48130_FR-2021-0021-Suppl-FigureS3.pdf
- 10.48130_FR-2021-0021-Suppl-FigureS4.pdf
- 10.48130_FR-2021-0021-Suppl-FigureS5.pdf
- 10.48130_FR-2021-0021-Suppl-FigureS6.pdf
- 10.48130_FR-2021-0021-Suppl-FigureS7.pdf
- 10.48130_FR-2021-0021-Suppl-TableS1.xlsx
- 10.48130_FR-2021-0021-Suppl-TableS2.xlsx
- 10.48130_FR-2021-0021-Suppl-TableS3.xlsx
