# Supplementary material for: Roles of hormones, calcium and PmWRKY31 in the defense of Pinus massoniana Lamb. against Dendrolimus punctatus Walker
Source: For Res (Fayettev). 2021 Dec 3;1:21. doi: 10.48130/FR-2021-0021 (PMC11524255; doi:10.48130/FR-2021-0021)
Supplement: Supplementary file 1 — Supplementary data to this article can be found online. [file FR-2021-0021-S1.zip › 10.48130_FR-2021-0021-Suppl-TableS1.xlsx]

## Sheet: bioinformatics analysis
Table S1 Bioinformatics and structural domains analysis of the four genes
Content/gene name	PmWRKY2	PmWRKY6	PmWRKY31	PmLp8
Open reading frame	2004	1728	1929	516
Amino acid sequence	667	575	642	171
Protein mass (kDa)	72.82	62.46	69.36	18.27
Protein isoelectric point	5.76	6.31	5.79	4.39
Subcellular localization	Nucleus	Nucleus	Nucleus	Cell membrane. Vacuole
Signal peptide	none	none	none	none
Transmembrane	0	2	0	0
glycosylation sites	2	7	5	0
Kinase phosphorylation	Ser: 64 Thr: 17 Tyr: 6	Ser: 36 Thr: 17 Tyr: 1	Ser: 44 Thr: 18 Tyr: 1	Ser: 16
Secondary structure	Alpha helix 12.29%, Extended strand9.45%, Beta turn3.15%, Random coil 75.11%	Alpha helix 26.43%, Extended strand9.74%, Beta turn3.48%, Random coil 60.35%	Alpha helix 28.82%, Extended strand 8.76%, Beta turn1.56%, Random coil 60.90%	Alpha helix 61.40%, Extended strand 5.26%, Beta turn10.53%, Random coil 22.81%
N-glycosylation sit	212-215 257-260 517-520 575-578	16-19 92-95 379-382 393-396 527-530 554-557	11-14 131-134 223-226 290-293 465-468 540-543 599-602
cAMP- and cGMP-dependent protein kinase phosphorylation site		249-252
Casein kinase II phosphorylation site	29-32 65-68 111-114 121-124 244-247 265-268 391-394 400-403 406-409 436-439 446-449 502-505 551-554 573-576	37-40 183-186 233-236 337-340 371-374 510-513	13-16 54-57 62-65 66-69 93-96 103-106 139-142 144-147 159-162 424-427 458-461 586-589	12-15 25-28 32-35 41-44 54-57 106-109 113-116 124-127 139-142 146-149
N-myristoylation site	54-59 63-68 106-111 157-162 169-174 180-185 337-342 432-437 524-529 545-550 586-591 595-600 636-641	132-137 297-302 368-373	5-10 44-49 107-112 140-145 224-229 310-315 384-389 455-460 462-467 474-479 614-619	157-162 166-171
Protein kinase C phosphorylation site	82-84 192-194 304-306 333-335 418-420 436-438 485-487	34-36 178-180 215-217 270-272 277-279	13-15 48-50 62-64 79-81 112-114 126-128 141-143 271-273 281-283 292-294 357-359 364-366 541-543 637-639	11-13 54-56 139-141
Chitin-binding type-2 domain profile.		288-313	375-400
Glutamine-rich region profile		479-508	550-570
WRKY domain profile/ WRKY DNA -binding domain	271-329 453-512	282-348	369-435
FLYWCH zinc finger domain		330-345
GETHR pentapeptide repeat		166-190
Opioid growth factor receptor repeat		221-239
Tyrosine kinase phosphorylation site	269-275
Alanine-rich region profile	338-347
Zinc finger C2H2 type domain profile	295-330
Pancreatic hormone family profile			157-189
EF-hand calcium-binding domain				11-46 48-75 92-127 129-160
Pseudomurein-binding repeat				108-122
Secreted protein acidic and rich in cysteine Ca binding region				80-153
