# Supplementary material for: Roles of hormones, calcium and PmWRKY31 in the defense of Pinus massoniana Lamb. against Dendrolimus punctatus Walker
Source: For Res (Fayettev). 2021 Dec 3;1:21. doi: 10.48130/FR-2021-0021 (PMC11524255; doi:10.48130/FR-2021-0021)
Supplement: Supplementary file 1 — Supplementary data to this article can be found online. [file FR-2021-0021-S1.zip › 10.48130_FR-2021-0021-Suppl-TableS2.xlsx]

## Sheet: volatile substance
Table S2 The volatile substance content of different types of Nicotiana benthamiana
No.	Retention time (min)	component	N. benthamiana	PmWRKY31 N. benthamiana	Remarks
1	13.161	Borneol	14.796	2.955	monoterpene
		C10H18O
2	14.093	α-Terpineol	9.924	1.785	monoterpene
		C10H18O
3	14.937	1,2-Benzisothiazole	1.843	-
		C7H5NS
4	18.111	2,6-diisocyanato-1-methyl-benzene	-	3.278
		C9H6N2O2
5	18.282	Tolylene-2,4-diisocyanate	-	6.628
		C9H6N2O2
6	18.447	L-Nicotine	8.525	0.792
		C10H14N2
7	18.638	a-Longipinene	2.338	1.314	sesquiterpenes
		C15H24
8	19.097	2,4-Diaminotoluene	-	2.855
		C7H10N2
9	19.318	Longicyclene	-	2.701	sesquiterpenes
		C15H24
10	19.472	6-Aminoindolone	-	3.921
		C8H8N2O
11	19.676	5-methyl-2-benzimidazolone	-	4.752
		C8H8N2O
12	19.778	N-methyl-1,3-benzoxazole-2-amine	-	7.843
		C8H8N2O
13	19.955	Tetradecane	2.433	1.691
		C14H30
14	20.259	Longifolene	46.462	47.441	sesquiterpenes
		C15H24
15	21.282	Caryophyllene	0.774	3.515	sesquiterpenes
		C15H24
16	21.497	2,6-Di-tert-butyl-p-benzoquinone	5.708	1.833
		C14H20O2
17	21.947	β-Ionone	2.846	3.088
		C13H20O
18	22.196	2,6,10,15-tetramethylheptane	1.069	0.216
		C21H44
19	22.539	2,6-Di-tert-butyl-4-methylphenol	1.872	2.433
		C15H24O
20	24.873	Nonadecane	1.404	0.952
		C19H40
