# Supplementary material for: Roles of hormones, calcium and PmWRKY31 in the defense of Pinus massoniana Lamb. against Dendrolimus punctatus Walker
Source: For Res (Fayettev). 2021 Dec 3;1:21. doi: 10.48130/FR-2021-0021 (PMC11524255; doi:10.48130/FR-2021-0021)
Supplement: Supplementary file 1 — Supplementary data to this article can be found online. [file FR-2021-0021-S1.zip › 10.48130_FR-2021-0021-Suppl-TableS3.xlsx]

## Sheet: Gene primer information
ID	gene name	Gene description	Forward primer (5'–3')	Reverse primer(3'–5')
comp21859_c0	PmWRKY2	WRKY transcription factor	ATGATGTCACAAGGCCCAGAGGATG	CTATTGGGTGTGATCTGTCTTGAC	full length cDNA
comp50882_c0	PmWRKY6	WRKY transcription factor	ATGGATTATCAGCAGGAACAGC	TCAAACAAGAAATTGCCCCTTTTG	full length cDNA
comp46495_c0	PmWRKY31	WRKY transcription factor	ATGGAAGCAGTGGGGTTGAGTCT	TCACTGGAGCAATTTAGCCGAAGC	full length cDNA
	PmLp8	Calcium binding protein	ATGGCTTCAGCTGTGCAATGT	TCAATTCGCTGAAGCGAGGCC	full length cDNA
comp50694_c0	PmAS	Diterpene synthase	AAGGTTGCACCATCAGACGAGAAG	TCAACTGCTGGAATCCTTGCTACC	RT-PCR
comp50925_c0	PmSS	Sesquiterpene synthase	TGCGTATGACACAGCATGGATAGC	AGAAGGCGGTCCGACAGCAG	RT-PCR
comp46292_c1	PmMS	Monoterpene synthase	ATGTCCGTAACACCTTCCATTCGC	GTCTATCAGCACGTTCGCGGTAG	RT-PCR
	PmLp8	Calcium binding protein	TTCGGAGGCGGAGGTTGAAGG	GGCGGCGTTGAGGTTCTTGG	RT-PCR
comp21859_c0	PmWRKY31	WRKY transcription factor	AGGCTCTACAACAAGCAACGATGG	ATGGAGCGGAGGCAGAGATGG	RT-PCR
comp44983_c2	PmAOC	Allene oxide cyclase	GCACTGCCACCTCGATCTTATC	TGCCTCTCAGTCGTCACCATC	RT-PCR
comp21946_c0	PmPLDb	Phospholipase D beta	CGCCATGTCAGTCTTACCACAGC	GCGCCAGTGCAGAATCAGAGC	RT-PCR
comp23229_c0	PmPLDa	Phospholipase D alpha	ACCAGAGGATGCAGCTAGATCAGG	ACGACGGATGGCGTTGATATAAGC	RT-PCR
comp48991_c0	PmAOS1	Allene oxide synthase	TCAGGAGTCGGATGGAGAAGTACG	CTTGGCGTCCAGGAGCATGATC	RT-PCR
comp49684_c0	PmLOX	Lipoxygenase	ATGGCAGTGGTGGACTCATCAATG	CTCCAATCCATCCACAGCGTAAGG	RT-PCR
comp45877_c0	PmICS	Isochorismate synthase, chloroplastic	GCCTCAAGGTTCTGTCTTGCTTCC	TGCTGATCCAATTCCTGCAACACC	RT-PCR
comp18202_c0	PmGID1	Gibberellin receptor	CAACGAGGCTAAGATGGTGGTTCC	ACGACGGAGAAGGTTGTAGACGAG	RT-PCR
comp44064_c0	PmKO	Ent-kaureneoxidase	TACCGATCCTTCCACTGCGATACG	AGTCCTCTTCCAATCCAGCACCTC	RT-PCR
comp36322_c0	PmKS	Ent-kaurenesynthase	AGAACTGTGGAGGATGCGATTGC	ACTCACGAGGAACAACACTTGGTC	RT-PCR
comp44574_c0	PmGGPS	Geranylgeranyl pyrophosphate synthase	GTTGGCCTTGAGACTCTCGAATGG	CCGAAGCACCACCGATGATAGC	RT-PCR
comp39722_c0	PmCPS	Ent-copalyl diphosphate synthase	GCACGGATGCTGAGATCGTAGTAC	AGCCTGTCGTCTTCCTCGGTAC	RT-PCR
comp37415_c0	PmKAO	Ent-kaurenoic acid oxidase	CTGGAAGACGCAAGTATGGCTGAG	CTAGCTCATTGCCAGGACACTCTC	RT-PCR
	PmCYP	Cyclophilin	CAAGGGTTCGTCGTTCCAC	GGCAAACTTCTCGCCGTA	RT-PCR
	PmWRKY31-pBI121		CCCTCTAGAATGGAAGCAGTGGGGTTGAG	TTTCCCGGGTCACTGGAGCAATTTAGCC	over expression
	pSPYNE-35S-PmWRKY31		AACACGGGGGACTCTAGAATGGAAGCAGTGGGGTTGAG	AGTACTATCGATGGATCCCTGGAGCAATTTAGCCGAAGC	BiFC
	PmLp8		AACACGGGGGACTCTAGAATGGCTTCAGCTGTGCAATG	AGTACTATCGATGGATCCATTCGCTGAAGCGAGGCC	BiFC
	PmWRKY31		CATGGAGGCCGAATTCATGGAAGCAGTGGGGTTGAGTCTT	GCAGGTCGACGGATCCTCACTGGAGCAATTTAGCCGAAGC	Y2H
	pGBKT7-PmWRKY31		CATGGAGGCCGAATTCATGATAAGCGATGGGTGCCAATGG	GCAGGTCGACGGATCCTCACTGGAGCAATTTAGCCGAAGC	Y2H
	pET-28a(+)-PmWRKY31		CAGCAAATGGGTCGCGGATCCATGGAAGCAGTGGGGTTG	GTGGTGGTGGTGGTGCTCGAGCTGGAGCAATTTAGCCGAAG	Pull-down
	pGEX-4T-1-PmLp8		GATCTGGTTCCGCGTGGATCCATGGCTTCAGCTGTGCAATG	GTCACGATGCGGCCGCTCGAGTCAATTCGCTGAAGCGAG	Pull-down
	T7		TAATACGACTCACTATAGGG		Pull-down
	T7ter		TGCTAGTTATTGCTCAGCGG		Pull-down
	PGEX-3		CCGGGAGCTGCATGTGTCAGAGG		Pull-down
	PGEX-5		GGGCTGGCAAGCCACGTTTGGTG		Pull-down
